# Supplementary material for: Measuring Health-Related Quality of Life in Strabismus: A Modification of the Adult Strabismus-20 (AS-20) Questionnaire Using Rasch Analysis
Source: PLoS One. 2015 May 26;10(5):e0127064. doi: 10.1371/journal.pone.0127064 (PMC4444101; doi:10.1371/journal.pone.0127064)
Supplement: S1 Datasheet — (XLS) [file pone.0127064.s001.xls]

## Sheet: AS-20
S.NO		AS_1	AS_2	AS_3	AS_4	AS_5	AS_6	AS_7	AS_8	AS_9	AS_10	AS_11	AS_12	AS_13	AS_14	AS_15	AS_16	AS_17	AS_18	AS_19	AS_20
1		2	1	4	2	2	0	1	4	0	2	0	0	0	0	0	0	0	2	2	0
2		2	3	2	1	0	4	0	0	0	0	0	0	0	0	0	0	1	1	0	0
3		2	4	4	4	0	4	0	4	0	4	4	0	3	2	0	0	2	4	4	2
4		0	0	1	1	0	4	0	0	0	0	0	0	0	0	1	0	0	1	0	0
5		3	2	4	3	1	2	0	1	1	4	2	1	0	0	1	0	4	4	4	4
6		4	4	4	4	2	4	1	4	0	4	0	0	0	4	0	1	2	4	4	1
7		2	0	2	2	0	0	0	0	0	1	2	2	2	2	1	1	2	2	0	2
8		2	2	1	2	0	4	0	2	1	3	0	0	0	0	0	0	0	1	1	0
9		4	3	3	3	3	4	1	4	2	4	0	0	2	3	3	3	3	4	3	2
10		3	3	3	3	3	2	3	3	3	3	2	2	2	2	1	0	3	3	3	1
11		1	3	2	1	0	1	0	0	0	0	1	0	0	0	0	0	0	1	0	0
12		0	1	1	0	1	2	0	1	0	2	1	0	0	0	0	0	0	0	1	0
13		2	1	1	1	1	2	0	0	0	0	3	1	0	1	3	3	3	3	1	2
14		3	3	2	4	3	3	3	2	3	3	4	3	3	4	3	2	3	2	4	3
15		0	0	0	0	0	0	0	0	0	0	0	0	0	0	1	0	1	1	0	0
16		2	0	1	2	4	1	0	1	0	0	0	0	0	0	0	1	1	4	1	0
17		3	4	4	3	1	0	3	4	3	3	0	0	1	0	0	0	2	2	1	0
18		1	1	2	0	0	0	1	0	0	0	0	0	0	1	0	1	0	1	1	1
19		1	0	0	0	0	0	0	0	0	0	0	0	0	0	0	0	0	0	0	1
20		0	0	1	0	0	0	0	0	0	0	0		0	0	0		0	0	0
21		4	3	2	3	0	3	3	4	0	4	1	2	4	3	4	4	2	3	4	2
22		1	2	2	0	0	0	0	0	0	1	3	0	0	0	0	1	2	0	0	1
23		2	1	3	1	3	1	2	4	4	3	0	0	0	0	0	2	2	2	1	0
24		3	2	4	4	2	1	1	1	0	4	1	0	0	0	0	0	1	4	4	0
25		2	4	4	1	1	4	2	2	0	1	0	0	0	0	2	0	0	1	0	0
26		1	0	0	0	1	4	0	0	0	0	0	0	0	0	0	3	0	1	1	2
27		4	2	4	4	4	4	4	3	4	3	0	0	2	2	0	2	1	4	4	2
28		3	3	4	4	1	4	0	1	1	3	0	0	0	0	1	1	0	1	0	1
29		3	2	3	3	3	1	4	3	3	4	0	1	1	0	1	2	3	3	2	3
30		1	1	2	1	1	1	1	0	0	0	0	0	1	1	0	1	1	2	2	1
31		4	2	0	4	0	4	0	4	4	3	2	0	1	3	1	4	1	3	0	0
32		0	0	0	0	0	4	0	0	0	0	0	0	0	0	0	0	1	0	0	0
33		2	0	1	0	2	3	2	1	2	2	3		2	0	3	3	4	4	3	3
34		4	4	4	4	2	4	2	4	4	4	0	2					2	4	2	2
35		0	0	2	2	0	0	0	0	1	0	0	0	0	0	1	0	1	0	0	0
36		0	1	2	0	0	4	0	0	0	1	0	0	0	0	1	0	1	0	1	0
37		4	3	4	4	3	4	4	4	2	2	1	0	0	0	1	0	0	4	2	0
38		1	0	1	1	0	4	1	0	0	0	0	0	1	1	1	1	1	1	0	1
39		1	0	4	2	0	1	0	1	0	4	1	2	0	2	4	4	1	0	2	4
40		1	0	2	0	0	4	0	0	0	0	4	4	2	2	0	4	0	0	0	0
41		2	4	2	1	1	3	0	0	1	2	1	1	1	1	1	1	2	3	1	1
42		0	2	4	3	4	2	0	0	2	1	3	0	0	0	2	3	2	2	0	2
43		2	3	3	4	2	2	1	1	1	2	1	3	0	1	3	3	2	3	3	4
44		0	2	2	2		2	0	0	0	0	4		2	3	4		4	2	1
45		3	3	3	3	0	4	1	1	1	3	4	3	2	2	2	3	2	4	2	4
46		3	2	4	2	0	4	0	0	0	3	0	0	0	2	0	2	1	4	0	0
47		4	4	4	3	1	4	2	2	2	4	0	0	0	0	2	1	2	4	3	1
48		3	2	4	2	2	2	2	3	2	2	1	2	2	1	1	1
49		4	4	4	3	1	4	2	2	2	4	0	0	0	0	2	1	2	4	3	1
50		3	2	4	2	2	2	2	3	2	2	1	2	2	1	1	1
51		2	2	3	2	0	1	2	0	1	3	4	1	3	3	3	1	1	2	4	2
52		0	0	0	0	0	4	0	0	0	0	0	0	0	0	0	0	0	0	0	0
53		2	1	2	2	2	3	0	2	0	2	0	0	2	0	2	2	2	2	0	0
54		0	0	0	2	0	0	0	0	0	0	0	0	0	0	2	0	0	0	0	0
55		4	4	4	4	0	0	4	4	0	0	0	0	3	0	0	0	0	0	0	0
56		0	0	0	0	0	0	0	0	0	0	0	0	0	0	0	0	0	0	0	0
57		4	3	3	3	1	1	2	2	1	2	1	0	0	4	1	4	1	4	1	3
58		1	3	1	2	0	4	0	0	0	0	2	0	0	0	3	0	2	2	0	0
59		2	1	1	2	0	1	0	2	1	0	0	0	0	0	2	0	0	2	0	0
60		1	0	1	1	1	2	0	2	0	1	2	0	0	0	1	0	1	2	1	0
61		0	0	1	0	1	3	0	0	0	0	0	0	0	0	0	0	0	2	0	0
62		3	2	3	3	3	1	2	3	3	2	3	0	0	0	0	0	2	3	2	0
63		2	2	1	1	2	1	0	1	0	2	3	0	0	4	2	1	2	1	4	2
64		3	4	3	4	2	3	0	3	1	1	1	0	2	2	1	0	0	4	3	1
65		4	4	0	0	0	4	0	4	0	4	0	0	0	0	2	0	0	4	0	0
66		3	4	3	3	3	3	3	0	3	3	0	2	0	2	0	3	2	4	3	3
67		0	0	0	0	1	4	0	0	0	0	0	0	0	0	0	0	0	4	0	0
68		2	1	0	0	0	0	0	1	0	0	0	0	0	0	0	0	0	0	0	0
69		3	2	3	3	3	2	0	0	0	2	0	3	0	3	3	4	4	3	3	4
70		2	2	2	0	0	4	0	0	0	0	0	2	0	2	0	2	0	2	0	2
71		1	1	1	1	0	4	0	0	0	0	0	0	0	0	2	0	0	0	0	0
72		0	0	0	0	0	2	0	0	0	0	0	0	0	0	2	0	0	2	0	0
73
74		4	4	4	4	1	4	0	0	0	1	0	0	0	0	0	0	0	0	0	0
75		2	1	3	2	2	3	0	1	0	0	0	0	0	0	0	0	0	3	0	0
76		2	3	3	3	0	4	0	0	0	3	2	0	3	4	2	0	4	4	4	0
77		4	0	3	3	4	4	0	0	0	3	0	0	0	0	4	0		4	0	0
78		0	2	4	2	3	3	2	0	3	4	0	0	0	0	3	4	3	3	0	0
79		1	1	1	1	0	1	0	0	0	1	0	0	0	0	1	0	1	1	0	1
80		2	0	0	1	0	4	0	0	0	0	0	0	0	0	1	0	0	1	0	1
81		2	1	2	1	2	1	0	0	0	0	1	2	2	0	2	1	1	3	2	1
82		2	0	3	0	0	3	0	2	3	3	0	0	0	1	1	0	0	2	0	0
83		2	0	3	1	0	4	0	0	0	0	2	0	0	0	2	1	1	2	1	2
84		3	2	4	3	0	4	0	0	2	3	0	0	0	2	1	0	3	4	2	1
85		3	2	4	4	2	4	0	1	1	3	4	2	1	3	3	3	2	3	1	2
86		3	3	2	2	0	2	0	2	0	1	0	0	1	0	2	0	2	2	0	0
87		0	0	2	1	0	0	0	0	0	0	0	0	0	0	1	0	0	1	0	0
88		2	2	3	2	0	1	0	1	0	0	0	0	0	0	1	0	1	0	0	0
89		3	4	3	2	2	3	0	3	0	4	0	0	0	0	0	0	2	3	0	0
90		4	3	2	3	4	3	3	4	4	3	4	3	2	4	3	4	3	4	4	4
91		4	3	4	3	2	3	2	3	3	3	3	2	3	3	3	3	3	2	2	4
92		1	1	1	1	0	0	0	0	2	0	0	0	3		3	2	2	2	2	3
93		0	0	0	0	0	0	0	0	0	0	0	0	0	0	0	0	0	0	0	0
94		1	0	0	0	0	0	0	0	0	0	0	0	0	0	2	0	0	3	0	0
95		2	3	3	2	0	1	0	0	2	1	0	0	0	0	2	0	2	2	1	0
96		2	2	4	4	0	4	0	2	0	1	0	0	0	0	0	0	0	4	0	0
97		3	2	4	3	1	4	1	3	1	4	3	2	3	3	2	3	3	4	3	2
98		0	0	0	0	0	2	0	0	0	0	0	0	4	1	0	0	0	2	0	0
99		2	2	2	2	0	4	0	1	2	2	0	0	2	0	2	0	2	2	0	0
100		4	4	4	4	0	0	2	2	0	2	0	0	0	0	2	0	2	4	0	0
101		4	2	3	4	1	4	0	3	0	4	0	0	0	0	0	0	0	4	2	0
102		4	4	4	4	0	2	0	4	0	4	0	0	1	2	2	1	2	4	3	3
103		0	0	2	2	2	2	2	2	2	2	0	4	2	2	0	2	0	0	0	4
104		1	0	0	0	0	0	0	0	0	0	2	1	0	0	1	0	0	0	0	0
105		4	4	4	4	2	4	0	3	2	4	1	1	0	0	0	1	0	2	0	1
106		0	0	0	0	0	0	0	0	0	0	0	0	0	0	0	0	0	0	0	2
107		1	2	4	4	1	2	4	4	2	4	0	0	2	2	1	2	2	2	4	1
108		1	0	0	1	0	0	0	0	0	0	1	0	0	0	1	1	0	1	0	0
109		2	3	2	1	4	3	2	0	1	1	3	0	0	2	2	1	2	2	2	0
110		4	3	4	4	2	0	1	2	3	4	0	2	3	2	3	2	2	4	4	2
111		4	3	4	3	0	0	2	3	3	4	0	0	1	0	2	1	1	3	1	1
112		4	3	4	2	1	2	2	3	2	4	0	0	2	0	0	0	1	2	2	0
113		0	0	0	0	0	0	0	0	0	0	4	0	0	4	0	2	0	0	0	0
114		3	2	4	2	1	0	3	3	1	3	1	4	4	1	4	4	4	3	3	4
115		2	0	1	0	2	2	1	2	2	2	0	0	0	0	2	0	0	2	2	0
116		1	2	2	2	1	4	1	1	1	1	2	0	0	0	2	0	2	1	0	3
117		1	3	1	1	0	0	0	1	1	1	0	0	0	3	3	1	2	1	0	0
118		2	1	2	3	1	4	1	2	1	3	1	0	0	1	2	2	2	3	2	3
119		0	0	2	0	0	4	0	0	0	0	0	2	0	0	0	0	2	0	0	0
120		4	3	4	4	4	3	4	1	1	4	4	0	0	0	0	0	0	3	2	0
121		1	0	4	0	0	4	0	2	4	4	0	3	4	4	4	4	4	0	4	4
122		0	3	4	0	0	4	2	0	0	4	4	4	4	4	2	4	4	4	4	4
123		3	4	4	2	1	4	1	2	1	2	0	2	2	0	3	2	3	2	2	2
124		2	2	3	1	0	0	0	0	0	0	0	0	0	0	2	1	1	2	0	2
125		3	3	3	3	3	4	2	4	2	4	0	0	1	0	2	0	4	4	2	1
126		2	2	2	2	0	2	0	2	0	4	0	0	0	0	0	0	0	1	0	0
127		1	3	2	2	0	1	0	0	1	1	0	0	2	1	2	1	1	1	0	2
128		2	3	1	2	0	3	0	3	2	1	0	0	0	1	0	1	0	2	0	0
129		1	1	0	1	0	0	0	0	0	0	0	0	0	1	1	0	0	1	0	0
130		3	3	3	3	0	4	0	1	1	0	1	0	1	0	3	2	3	3	2	2
131		2	3	4	0	0	4	2	0	0	4	0	2	2	4	3	4	4	4	3	4
132		4	4	4	3	0	4	0	0	0	0	2	0	2	0	0		1	4	3	0
133		2	0	2	2	0	2	0	1	0	1	0	2	1	0	0	2	2	2	1	2
134		4	4	4	3	0	4	0	4	0	2	4	3	3	0	4	4	4	4	4	3
135		3	3	1	4	4	4	1	2	3	1	4	3	3	3	3	2	4	2	2	1
136		1	1	1	2	0	4	1	1	0	1	2	0	2	4	2	2	2	2	4	3
137		2	2	2	2	0	4	0	0	0	0	0	0	0	0	0	0	2	4	2	0
138		3	2	3	3	0	3	3	3	0	3	3	3	3	3	2	3	0	3	3	3
139		2	2	2	3	0	2	2	2	1	2	2	1	0	0	0	1	0	1	0	1
140		4	2	4	2	0	4	0	2	0	4	4	0	0	2	1	0	4	4	2	0
141		3	4	3	2	3	1	2	4	3	3	2	0	1	3	0	0	3	3	2	2
142		2	2	2	2	2	4	0	0	3	2	0	0	1	1	2	0	2	2	2	0
143		3	1	3	2	3	4	3	4	3	4	0	0	0	3	2	0	1	2	3	0
144		3	1	4	4	2	3	0	3	0	4	4	3	3	0	2	0	2	4	3	1
145		4	4	4	4	3	4	1	2	2	4	2	2	3	4	4	4	4	4	4	4
146		4	4	4	3	1	4	4	1	0	4	0	0	0	1	1	1	3	4	1	1
147		2	0	3	1	1	1	0	2	0	3	0	0	0	0	0	0	0	1	1	0
148		2	1	3	1	0	2	0	1	1	1	0	0	1	0	1	0	0	1	0	0
149		2	2	2	2	0	2	0	2	0	0	0	0	2	3	0	2	0	2	2	2
150		2	2	1	2	2	2	1	2	3	3	2	2	2	2	2	2	2	3	1	2
151		1	3	2	0	0	0	0	0	0	1	0	0	0	0	0	0	0	4	0	0
152		1	0	1	0	0	3	0	0	0	0	0	0	0	0	0	0	2	1	0	1
153		0	1	2	1	1	2	1	0	1	4	0	0	0	1	0	0	0	1	1	0
154		4	4	4	4	0	0	0	2	2	4	0	0	2	0	2	0	2	4	2	2
155		2	0	4	2	2	3	2	2	2	4	3	2	2	3	3	3	4	4	3	2
156		3	3	3	3	3	4	4	4	4	4	4	4	3	4	4	4	4	3	4	4
157		4	2	4	1	0	1	1	1	3	0	2	0	3	4	2	4	4	2	2	1
158		2	0	2	3	4	3	0	0	0	4	4	3	4	0	0	1	0	0	4	0
159		2	3	2	1	2	3	0	2	2	4	2	2	2	0	3	4	4	0	4	4
160		3	2	4	4	0	3	0	1	0	1	0	0	0	1	1	1	2	4	2	1
161		4	3	4	3	4	4	3	4	2	3	0	0	0	0	0	0	2	3	3	1
162		4	2	3	4	0	4	0	4	1	4	0	0	0	0	2	0	3	4	3	0
163		2	4	3	1	0	3	0	2	1	2	2	4	3	4	4	4	4	2	3	3
164		4	2	2	2	3	2	0	2	2	2	0	0	0	0	0	0	0	3	0	0
165		1	2	1	4	2	1	2	3	0	2	0	2	0	0	2	2	2	3	2	3
166		0	0	0	0	0	0	0	0	0	0	4	3	0	3	0	2	2	3	0	2
167		0	0	0	0	0	4	0	3	1	2	4	1	2	4	1	3	3	3	2	0
168		3	2	3	1	3	2	0	2	2	3	0	2	3	2	0	3	0	2	2	0
169		0	1	0	2	0	0	0	1	2	0	2	0	0	1	2	0	0	1	0	2
170		0	0	0	0	0	0	0	0	0	0	1	0	0	1	0	0	0	0	0	0
171		0	0	1	0	0	4	0	0	0	1	2	0	0	0	1	1	3	0	0	1
172		0	0	0	0	0	0	0	0	0	4	0	0	3	0	2	0	3	4	3	3
173		4	4	4	4	0	4	0	1	0	2	3	0	1	1	3	3	3	4	4	4
174		3	3	4	3	3	3	2	2	3	3	0	1	1	2	3	3	3	3	2	3
175		1	1	2	1	1	1	1	1	1	0	0	0	0	0	0	0	0	1	0	0
176		2	3	3	1	0	2	0	3	1	4	0	0	0	4	2	0	2	2	1	0
177		2	0	0	0	0	0	0	0	0	0	4	0	0	4	0	0	0	0	0	0
178		1	0	1	0	0	4	0	0	0	0	0	0	0	0	2	0	0	1	0	0
179		4	0	4	3	4	0	1	4	3	4	2	3	0	2	3	1	4	3	4	4
180		2	1	3	2	0	4	0	2	2	2	0		3	2	3		3	3	2
181		2	2	2	0	0	2	0	3	0	0	0	0	0	0	2	2	3	3	2	0
182		2	1	1	1	0	1	0	0	0	0	2	0	1	3	2	2	2	2	1	3
183		0	1	4	3	3	4	0	0	0	0	0	0	0	0	0	0	0	4	0	0
184		3	0	2	2	0	3	0	0	1	0	0	0	1	0	0	0	1	2	0	0
185		2	3	4	4	0	4	0	4	0	0	0	0	0	0	0	0	2	4	2	1
186		2	2	3	2	0	0	1	0	0	0	0	0	0	0	2	0	0	1	0	0
187		4	4	4	4	4	3	4	4	4	4	4	4	4	3	3	4	3	4	4	3
188		2	3	3	2	1	3	2	2	1	2	2	3	1	1	2	2	2	4	1	3
189		4	4	4	4	4	4	4	4	0	4	4	4	4	4	4	4	4	4	4	4
190		4	4	4	4	4	4	4	4	4	4	4	4	4	4	4	4	4	4	4	4
191		2	2	2	2	0	2	2	0	2	0	0	0	2	0	0	0	2	3	2	0
192		0	0	0	0	0	0	0	0	0	0	0	0	0	1	0	0	0	0	0	0
193		2	2	2	2	2	4	0	2	2	2	0	0	0	0	2	2	2	2	0	2
194		1	1	1	1	0	4	0	2	0	4	4	0	0	0	0	0	0	1	0	0
195		0	0	0	0	0	4	0	2	0	0	3	0	4	4	3	4	2	4	2	3
196		2	0	1	1	2	3	0	0	0	0	0	0	0	0	1	1	0	4	1	0
197		3	3	2	2	1	1	0	0	1	1	0	0	0	0	1	0	1	1	0	1
198		0	2	2	0	0	4	0	0	0	2	3	0	0	2	1	2	2	2	2	0
199		2	0	0	0	0	2	0	0	1	0	0	0	0	2	2	0	2	2	2	0
200		3	0	1	0	1	1	3	3	2	4	0	0	1	0	1	0	1	4	1	1
201		4	4	4	4	4	4	4	4	4	0	4	0	2	3	3	2	4	4	4	4
202		0	3	4	0	0	4	0	0	0	3	3	4	4	4	4	4	4	4	0	4
203		0	0	0	0	0	3	0	0	0	0	1	2	0	0	0	2	1	1	0	1
204		1	2	2	2	0	3	0	1	0	1	0	0	0	0	1	0	1	1	0	0
205		2	2	1	2	2	3	0	1	3	1	0	1	3	2	0	1	2	3	0	1
206		3	2	4	3	0	1	4	3	3	4	2	0	4	4	3	0	2	4	1	2
207		0	2	4	1	2	0	0	0	0	3	0	2	1	2	2	1	1	4	2	2
208		2	3	4	2	0	4	0	1	0	1	2	4	4	4	4	4	4	4	4	4
209		4	4	4	4	2	4	1	4	0	4	2	0	0	0	3	0	4	4	4	0
210		2	2	2	0	2	2	4	4	4	0	0	0	0	0	0	0	0	4	0	0
211		2	2	4	3	2	4	0	0	0	0	0	0	0	0	0	4	0	2	0	0
212		0	1	2	2	3	4	2	1	2	3	1	0	1	1	1	2	2	2	1	2
213		2	2	2	2	0	0	0	2	0	2	0	0	0	2	2	2	1	2	0	0
214		4	4	4	4	3	4	1	2	2	2	0	0	0	0	0	0	0	4	3	0
215		4	2	4	3	2	4	1	2	1	2	4	1	2	1	2	2	2	4	4	2
216		3	3	3	3	2	4	0	3	3	2	0	0	0	0	0	0	0	3	0	0
217		3	3	4	2	2	4	1	2	3	3	0	0	3	2	4	0	3	4	3	0
218		1	1	0	0	0	0	0	0	0	0	0	0	0	0	0	0	0	4	0	0
219		2	3	2	1	2	4	0	0	0	2	0	0	0	0	0	0	0	2	0	0
220		3	4	4	4	3	3	3	3	3	3	2	2	1	1	1	1	4	4	3	1
221		2	2	2	1	0	4	1	1	1	1	0	0	0	0	0	0	0	1	0	0
222		4	4	4	4	3	2	1	4	1	4	3	0	0	3	4	0	3	4	2	4
223		1	1	1	1	0	4	0	0	0	1	0	1	0	1	0	0	1	1	0	1
224		0	0	1	0	0	1	0	1	0	0	0	0	0	0	1	0	0	1	0	0
225		2	2	3	3	1	2	1	0	1	2	1	0	0	0	0	0	0	1	1	0
226		3	3	4	3	0	2	0	1	3	4	3	2	3	4	3	3	2	4	4	2
227		2	0	1	2	1	4	1	1	0	0	0	0	0	0	0	0	1	1	2	0
228		3	3	3	4	3	3	3	3	2	2	1	1	2	1	2	3	3	4	4	3
229		3	4	4	3	2	4	3	4	3	4	2	3	4	3	4	4	4	3	4	4
230		4	4	4	4	2	2	4	4	4	4	0	4	2	0	0	4	4	4	0	4
231		2	3	4	2	3	4	3	4	2	3	0	2	2	4	4	4	4	1	2	4
232		2	4	4	4	3	4	1	1	0	3	0	0	0	1	0	0	2	3	3	0
233		2	0	2	2	0	2	0	0	0	0	0	0	0	0	0	0	0	2	0	0
234		0	0	1	1	0	0	0	0	0	1	0	0	0	0	0	0	0	0	0	0
235		3	3	3	3	0	4	0	3	0	3	0	3	4	4	3	3	0	4	4	3
236		3	4	3	3	3	4	4	3	3	4	4	4	3	4	4	3	4	3	3	4
237		1	2	4	0	1	2	3	4	2	3	0	3	3	3	3	3	3	3	3	1
238		1	2	0	0	0	0	0	2	0	0	3	0	0	1	3	2	2	2	0	0
239		2	1	0	0	0	0	0	0	0	0	0	0	0	1	1	0	0	0	0	0
240		4	2	2	3	2	4	2	2	3	2	0	0	0	0	2	1	2	3	1	2
241		4	4	4	4	4	4	4	4	4	4	4	0	4	4	4	4	4	4	4	0
242		0	0	0	0	0	0	0	0	0	1	0	0	0	0	1	0	0	0	0	0
243		3	1	3	3	0	3	0	1	0	3	0	0		0	0	0	2	3	0	0
244		4	2	4	1	2	4	3	2	2	1	0	1	2	2	2	2	2	4	2	2
245		4	2	4	3	4	2	2	4	2	3	4	2	2	3	4	1	3	2	3	1
246		4	4	4	4	0	4	0	2	0	4	0	4	0	0	0	4	0	4	4	4
247		2	1	0	1	0	0	0	0	0	1	0	0	0	0	0	0	0	2	0	0
248		4	4	4	4	4	4	1	4	2	4	0	0	0	0	2	0	0	2	4	0
249		4	4	4	2	4	4	2	3	4	4	0	0	0	0	0	0	0	3	2	0
250		4	4	4	4	4	4	0	4	2	4	0	0	0	0	0	0	0	4	2	0
251		2	2	2	2	0	4	0	0	0	2	1	0	0	0	0	2	1	2	0	0
252		2	3	2	2	3	3	1	3	3	4	3	1	2	3	3	4	2	3	2	2
253		3	2	4	3	3	2	0	4	1	2	0	0	3	0	2	0	3	3	2	2
254		2	2	4	2	0	2	4	2	3	4	3	3	3	0	3	3	2	3	2	4
255		2	3	3	3	3	3	0	3	3	3	0	0	0	0	0	0	0	3	0	0
256		2	2	1	1	0	2	0	2	0	0	2	0	1	0	2	1	0	1	0	0
257		3	3	2	2	1	3	2	1	0	2	3	3	3	0	2	3	3	4	1	3
258		2	2	3	2	1	1	0	2	0	1	0	0	0	0	0	0	0	2	0	0
259		2	0	4	2	0	0	3	1	4	3		0	0	1	3	1	1	3	1	1
260		2	1	1	0	0	2	0	0	0	0	0	0	0	3		0	0	2	0	1
261		2	1	2	0	0	4	0	0	0	0	0	0	1	3	2	1	1	2	0	2
262		2	1	4	1	2	4	0	0	0	0	0	0	0	0	0	1	0	0	0	0
263		4	0	2	2	0	4	2	1	2	4	4	4	4	4	4	4	4	4	4	2
264		4	2	4	3	0	4	1	2	2	2	0	0	1	1	2	0	1	4	2	0
265		2	2	0	0	0	0	0	0	0	0	0	1	1	0	0	1	2	2	0	1
266		0	0	1	1	3	0	1	0	1	1	1	0	2	1	3	2	4	4	2	2
267		3	2	2	1	0	3	0	2	0	3	3	0	1	1	3	2	1	2	1	1
268		1	2	2	2	2	1				1	2	1	0	2	2	1	2	1	2	1
269					2	2	2	2	0	2	1	1	0	1	1	0	0	0	1	1	0
270		3	2	3	4	0	4	0	3	3	3	0	0	0	0	0	2	2	2	1	1
271		2	3	3	2	3	4	0	2	0	1	0	0	0	0	0	1
272		2	1	3	0	0	1	0	1	2	2	0	0	0	0	0	0	0	2	0	0
273		2	4	4	2	4	4	3	2	3	4	3	3	0	0	2	0	2	4	4	3
274		2	0	3	2	0	0	0	0	2	2	3	2	0	3	3	2	2	4	2	2
275		2	3	4	0	2	0	2	4	2	1	0	0	0	0	0	0	1	2	1	0
276		2	2	2	2	2	4	0	0	0	2	0	0	2	4	2	2	3	2	0	3
277		2	2	2	2	2	2	0	2	2	3	0	0	0	2	0	0	2	2	2	2
278		1	1	1	1	0	4	0	1	2	3	0	0	0	1	1	1	1	2	0	0
279		0	1	4	3	1	4	1	2	0	3	4	0	4	1	0	2	3	2	1	1
280		1	0	1	0	0	4	1	0	1	3	0		0	0	0		1	2	2
281		2	2	2	2	2	2	2	2	2	2	3	0	2	2	2	2	2	2	3	2
282		2	2	3	4	0	1	3	4	2	3	0	0	0	3	3	0	0	3	3	0
283		3	3	3	4	4	4	3	4	4	4	4	2	2	4	4	4	4	4	4	4
284		2	0	2	0	0	1	0	0	0	2	0	0	0	0	0	0	0	2	0	0
285		2	0	0	2	0	1	0	0	1	0	0	0	1	0	0	0	0	1	1	1
286		2	2	2	3	2	3	0	0	2	3	0	0	0	0	0	0	0	0	0	0
287		3	2	4	4	3	2	2	3	3	4	2	3	3	2	1	3	2	4	4	2
288		4	2	4	3	4	1	1	3	2	3	4	2	3	2	3	2	4	4	3	2
289		2	1	0	0	0	2	0	1	0	0	0	0	0	0	0	0	0	0	0	0
290		3	3	3	3	2	1	2	2	2	2	0		1	1	0		2	3	3
291		3	4	3	3	3	1	3	3	4	3	3	0	0	3	2	1	4	3	3	2
292		2	0	1	1	1	4	0	0	1	0	1	0	0	0	0	0	0	1	1	0
293		2	3	4	3	1	3	2	2	2	1	3	1	2	1	3	3	2	3	3	3
294		2	2	2	0	0	4	0	0	0	2	0	2	0	1	2	2	1	2	1	0
295		3	4	2	1	0	2	4	2	3	2	2	0	1	2	3	0	1	2	3	0
296		2	3	3	3	3	3	3	2	3	3	2	1	0	0	0	1	3	3	3	2
297		0	0	0	0	0	0	0	0	0	1	2	0	0	1	2	0	1	1	0	0
298		1	2	2	2	0	2	0	0	0	1	1	0	0	0	0	0	0	0	0	0
299		4	3	4	2	2	3	0	3	2	2	0	0	1	2	0	0	3	3	1	1
300		2	1	2	2	0	2	0	1	1	1	0	0	0	0	3	0	1	1	0	1
301		1	3	0	0	0	4	0	0	0	0	0	0	0	4	0	0	0	4	0	4
302		2	0	1	0	0	4	1	0	1	0	1	0	1	0	1	0	0	1	0	0
303		3	4	1	4	3	4	4	3	2	4	3	2	3	2	2	3	2	4	3	2
304		3	3	3	2	0	1	0	3	0	3	0	0	0	0	1	1	2	3	2	1
305		1	0	1	1	0	2	0	0	0	1	0	0	0	0	0	0	0	1	0	0
306		3	2	2	0	0	0	0	0	0	2	0	0	0	0	0	1	1	2	1	2
307		1	0	1	0	0	4	0	0	0	0	0	0	0	0	1	0	0	1	0	0
308		3	2	4	1	3	4	2	1	3	3	2	4	4	3	2	4	3	4	2	1
309		0	2	0	0	0	4	0	0	0	2	0	0	0	0	0	0	0	2	0	0
310		1	0	1	1	0	3	0	1	0	0	0	1	0	2	0	2	0	2	1	0
311		2	2	2	2	0	0	0	0	0	0	0	0	0	0	2	1	0	0	0	0
312		0	1	2	1	1	1	0	1	0	1	0	0	0	0	0	0	1	0	0	0
313		2	0	0	2	0	0	0	0	0	0	1	0	0	0	1	0	1	1	0	1
314		1	0	1	0	0	1	0	1	0	0	0	0	0	0	1	0	0	1	0	0
315		3	1	1	2	0	4	0	1	1	1	2	0	0	0	0	0	1	3	1	0
316		0	0	0	0	0	3	0	0	0	0	0	0	0	0	0	0	0	0	0	0
317		2	1	1	0	0	1	1	2	3	3	0	0	0	0	1	1	1	2	1	0
318		2	2	2	1	0	4	2	2	1	1	0	0	1	1	2	1	1	2	0	1
319		1	2	2	3	0	4	2	2	0	0	0	0	0	0	0	0	0	3	2	0
320		2	2	3	3	2	3	1	3	1	2	0	0	0	1	1	0	2	3	3	1
321		2	1	1	0	0	1	0	0	0	2	0	0	0	0	0	0	0	1	2	0
322		2	0	0	0	2	2	0	2	0	0	2	0	0	0	0	1	0	2	0	0
323		1	3	3	4	4	3	2	1	2	4	0	0	0	0	0	0	0	2	2	0
324		2	0	1	0	2	4	0	0	0	1	0	0	0	0	0	0	0	0	0	0
325		3	4	4	3	1	1	1	3	3	4	0	0	4	4	1	0	1	4	4	0
326		2	1	3	1	0	3	0	2	0	2	1	0	0	0	0	0	1	2	3	0
327		3	2	2	2	0	4	0	0	2	0	0	0	0	0	0	0	0	2	0	0
328		2	0	0	0	0	3	0	0	0	2	0	0	0	3	0	2	1	2	0	0
329		2	1	2	1	0	4	0	1	0	0	0	0	0	0	0	0	0	4	0	0
330		1	1	2	1	3	2	0	1	1	2	2	2	2	2		2	1	2	2	2
331		1	1	2	1	0	3	0	1	1	2	0		0	0	0		1	2	1
332		1	1	2	2	0	4	0	1	0	1	1	0	2	0	0	0	1	2	1	0
333		2	2	2	0	0	4	3	4	2	2	0	2	2	2	3	3	4	4	3	4
334		2	2	3	2	1	4	0	2	0	0	2	3	2	1	0	3	0	3	3	3
335		0	0	0	0	0	4	0	0	0	0	0	0	0	0	0	0	0	0	0	0
336		3	0	0	0	0	4	0	0	0	0	0	0	0	0	0	0	0	0	0	0
337		2	0	1	0	0	1	0	0	0	0	0	0	0	0	0	0	0	0	0	0
338		2	2	2	1	0	3	4	3	3	2	2	3	3	2	2	2	2	2	3	2
339		2	3	4	2	0	3	1	3	3	4	4	2	3	4	2	4	3	4	3	4
340		1	0	2	0	1	3	1	1	0	2	0	0	1	0	0	0	0	2	0	0
341		4	2	4	2	1	2	0	0	2	2	0	0	0	0	1	0	0	4	0	0
342		4	4	4	4	1	2	0	3	0	4	0	0	0	0	0	0	0	1	0	0
343		4	2	4	4	4	4	2	2	4	3	1	1	2	2	4	2	2	4	3	2
344		3	4	4	2	0	2	2	2	3	2	0	0	0	0	0	0	0	0	0	0
345		4	4	4	4	1	4	1	3	4	3	0	0	3	1	4	3	3	4	4	4
346		3	2	3	3	1	2	1	3	3	2	1	1	1	1	2	1	2	3	1	2
347		2	4	2	4	0	4	0	0	1	2	0	0	0	2	1	0	1	4	0	0
348		2	2	2	2	0	0	3	1	2	0	0	0	0	0	1	0	0	0	0	0
349		4	2	4	3	1	4	4	1	2	3	0	0	0	0	2	2	2	4	4	2
350		3	4	3	2	2	3	3	2	3	4	2	0	0	1	1	0	2	3	2	0
351		3	4	4	3	4	4	2	4	3	4	1	3	2	3	2	3	4	2	3	2
352		2	2	2	2	4	2	2	3	4	4	0		2	3	2		3	4	2
353		4	4	4	4	4	4	0	4	4	4	0	0	0	0	1	0	1	4	4	2
354		2	0	2	2	0	4	0	2	0	2	0	0	0	2	2	3	1	2	0	2
355		2	3	4	2	0	4	0	4	2	4	0	0	0	2	0	2	2	3	1	1
356		0	0	0	0	0	0	0	0	0	0	0		0	0	0		0	0	0
357		1	0	2	0	0	0	0	2	0	2	2	0	0	0	0	0	2	0	2	0
358		2	2	2	0	0	4	0	1	0	2	0	0	0	2	0	2	0	4	0	4
359		0	0	2	0	0	3	0	0	0	0	0	0	0	0	2	2	1	2	0	1
360		0	0	0	0	0	4	0	0	2	0	0	0	0	0	0	0	0	0	0	0
361		2	2	4	0	2	4	0	2	2	2	0	0	2	2	0	2	2	2	3	0
362		3	3	4	3	0	3	1	3	1	3	2	0	2	1	2	2	2	3	2	0
363		2	0	1	1	0	1	0	1	2	3	2	3	4	1	2	2	2	3	0	3
364		2	2	2	2	0	2	0	2	0	0	0	0	0	1	2	0	1	2	0	0
365		2	0	2	0	2	0	0	2	0	0	0	0	0	3	2	4	0	3	3	0
366		2	0	0	2	0	1	0	0	0	0	0	3	0	2	0	4	0	0	0	0
367		2	1	3	3	3	4	0	2	0	2	0	0	0	1	2	2
368		3	3	4	3	3	2	0	2	1	2	0	0	1	2	3	1	2	3	3	2
369		1	3	1	0	1	2	0	0	2	1	0	0	0	2	0	0	2	2	1	0
370		4	2	4	2	0	0	0	0	3	4	0	0	0	0	1	1	1	4	0	1
371		2	0	0	0	0	0	0	0	0	0	0	0	0	0	0	0	0	0	0	0
372		3	4	4	2	1	2	0	1	0	3	0	0	0	2	1	0	1	2	0	0
373		4	3	4	4	2	0	0	4	4	4	0	0	0	0	0	0	3	0	0	2
374		1	0	0	0	0	0	0	0	0	0	0	0	0	2	0	0	0	0	0	0
375		2	2	3	2	0	3	0	2	0	0	0	0	0	0	0	0	2	0	0	0
376		0	0	0	0	1	0	0	0	0	0	0	0	0	0	0	0	0	0	0	0
377		1	1	2	2	0	1	0	0	0	2	0	0	0	0	0	0	0	2	1	0
378		3	3	3	3	0	4	2	2	0	3	4	0	0	0	3	4	3	4	0	1
379		4	4	4	4	2	0	1	4	2	4	2	1	0	3	2	2	3	4	2	2
380		2	2	2	2	1	4	2	1	1	2	0	0	2	3	1	1	2	2	1	1
381		0	0	0	0	0	4	0	0	0	0	2	0	0	0	3	0	0	0	0	0
382		2	3	4	1	0	1	0	4	0	0	0	2	0	0	2	2	2	3	4	2
383		3	2	4	1	0	3	1	2	3	4	2	0	0	1	1	0	0	2	0	0
384		2	0	2	2	0	2	2	1	2	2	2	2	2	2	2	2	2	4	2	2
385		4	1	4	1	0	0	0	2	3	2	0	0	0	3	1	0	1	3	1	0
386		0	0	1	0	0	4	0	1	0	0	0	0	0	1	2	0	1	1	0	1
387		2	2	4	3	3	0	0	4	4	4	4	2	2	2	3	4	4	4	2	2
388		4	4	4	4	2	4	0	0	0	3	0	0	0	0	0	0	2	4	2	0
389		2	0	4	0	0	1	0	2	0	2	0	3	3	4	2	3	1	4	2	3	0
390		0	0	2	3	1	4	0	0	2	3	1	0	0	3	2	3	3	2	1	2
391		2	3	4	2	3	2	1	1	1	1	0	0	0	2	4	4	3	3	1	4
392		2	0	2	0	1	2	0	1	0	1	0	0	0	0	1	0	2	1	0	0
393		2	1	3	0	2	1	1	1	1	3	0	0	0	0	0	0	0	2	1	0	1
394		0	0	0	0	0	3	0	0	0	0	0	0	0	0	0	0	0	0	0	0
395		0	0	0	0	0	0	0	0	0	0	0	0	0	0	0	0	0	0	0	0
396		2	1	0	0	1	4	0	1	1	1	0	0	0	0	1	0	1	0	0	1
397		2	1	3	3	2	2	0	2	2	3	4	2	2	0	0	2	2	3	2	2
398		2	3	1	1	0	4	0	0	1	0	0	0	1	1	1	2	1	2	2	0
399		2	2	0	2	0	3	0	0	0	0	3	0	0	0	0	0	2	0	0	0
400		4	4	2	2	4	3	1	0	2	4	0	0	0	0	0	0	1	1	0	0
401		0	1	0	0	0	2	0	0	0	0	0	0	0	0	1	0	1	0	0	1
402		0	0	1	0	0	0	0	0	0	0	1	0	0	0	0	0	0	0	0	0
403		3	0	1	1	0	0	3	2	4	3	0	0	0	1	2	0	0	4	0	0
404		0	0	0	0	0	0	0	0	0	0	0	0	0	0	0	0	0	0	0		0
405		2	1	4	3	4	0	0	3	2	4	2	4	3	1	3	3	3	3	1	4
406		0	2	3	2	4	3	2	4	0	3	3	1	2	2	4	3	3	3	4	2
407		1	2	2	3	1	2	1	2	1	3	0	0	0	2	3	2	2	3	2	1
408		3	2	4	1	0	2	1	0	0	4	0	0	0	0	1	0	1	4	2	1
409		1	2	2	1	2	1	0	1	1	3	2	2	3	1	2	2	2	2	1	3
410		4	2	4	3	4	4	4	4	4	4	4	2	4	4	2	3	4	3	4	0
411		3	2	3	4	0	3	3	3	2	3	2	3	2	3	1	3	3	3	2	1
412		2	2	3	2	2	2	0	3	0	2	0	0	0	0	0	2	2	3	2	2
413		4	4	4	4	4	3	4	4	4	4	4	0	2	4	4	0	4	4	4	0
414		2	0	1	2	0	1	1	2	1	0	4	0	1	0	2	1	2	3	1	2
415		0	2	0	1	0	0	0	0	0	0	0	0	0	2	0	0	0	0	0	2
416		3	2	3	3	2	2	0	3	1	3	2	0	0	3	4	0	2	3	0	0
417		3	3	3	3	1	3	0	3	1	2	0	0	0	0	2	0	2	3	1	1
418		2	1	2	1	0	0	0	2	0	0	0	0	0	1	2	2	2	2	3	2
419		2	3	1	0	0	0	0	0	0	0	0	0	0	0	0	0	1	3	0	0
420		0	0	0	0	0	0	0	0	0	0	3	0	3	0	0	0	0	0	0	2
421		3	3	3	3	2	4	1	4	4	0	4	4	3	4	4	3	4	4	4	4
422		0	0	0	0	2	3	0	0	0	0	0	0	0	2	2	1	0	0	0	0
423			1	4	4	1	0	0	0	1	0	4	4	4	0	0	4	4	4	4	1	4
424		0	0	0	0	0	4	0	0	0	0	0	0	0	0	0	0	1	0	0	0
425		2	3	3	3	0	4	0	0	0	0	0	0	0	0	1	0	1	2	0	2
426		2	0	2	2	0	0	0	0	0	0	0	0	0	0	0	0	0	2	2	1
427		2	1	3	2	3	4	0	2	1	3	0	0	0	0	0	0	0	1	1	0
428		3	2	2	3	1	4	0	1	1	0	0	0	1	2	3	2	1	4	1	1
429		2	4	4	2	0	2	0	4	0	4	2	0	0	0	0	2	0	4	4	0
430		2	1	3	3	0	4	0	0	0	1	1	0	0	0	2	0	1	1	0	0
431		2	2	2	2	0	2	0	0	0	2	2	0	2	2	2	0	2	2	2	0
432		2	2	3	2	0	0	0	2	0	0	0	0	0	0	2	0	0	0	0	0
433		2	1	4	3	1	2	0	1	0	0	0	0	0	2	1	3	2	4	1	2
434		2	0	1	1	1	3	0	1	0	1	0	0	0	0	1	0	1	1	0	1
435		4	4	2	1	3	4	0	0	3	4	2	3	4	0	2	4	4	4	4	4
436		3	2	4	3	2	4	1	3	1	3	0	0	0	0	0	0	2	4	4	4
437		0	3	4	3	2	1	0	1	3	2	1	2	2	1	2	3	2	3	2	3
438		0	1	1	1	1	0	0	0	0	0	3	1	1	1	1	1	2	0	0	1
439		2	1	0	2	0	0	0	0	0	0	0	0	0	0	0	0	0	0	0	0
440		4	3	3	3	2	3	3	3	3	3	2	3	2	3	3	3	3	4	3	3
441		0	0	2	0	2	0	0	2	0	2	0	0	0	0	0	0	2	0	0	0
442		4	3	2	2	4	3	3	2	0	3	0	0	0	0	0	0	0	2	0	0
443		3	3	3	4	3	3	1	0	0	3	3	0	0	4	0	0	2	1	2	2
444		2	2	1	0	0	0	0	0	0	0	0	0	0	0	1	2	1	0	0	1
445		1	0	0	1	2	3	0	0	0	2	0	1	0	0	1	1	1	2	1	2
446		1	1	2	3	0	4	0	0	0	0	0	0	0	2	2	1	2	0	0	2
447		2	1	0	1	0	3	0	1	1	3	0	0	0	1	1	0	1	2	0	0
448		0	0	2	0	0	1	0	0	0	0	2	0	0	0	2	0	0	0	0	2
449		1	0	1	0	0	3	0	0	0	0	0	0	0	0	2	0	2	1	0	0
450		2	0	2	2	0	3	1	0	0	0	2	0	0	0	3	0	4	2	0	1
451		2	2	2	1	0	2	0	0	0	0	2	2	2	2	2	2	2	2	1	2
452		0	0	0	0	0	0	0	2	0	0	0	0	0	0	2	0	1	0	0	0
453		2	4	4	1	2	3	1	2	0	2	2	0	0	0	1	0	0	1	0	0
454		0	1	0	0	1	3	0	0	0	1	0	0	0	1	0	0	0	0	0	1
455		1	0	0	0	0	0	0	0	0	0	1	1	1	1	1	1	1	1	0	1
456		0	0	0	0	0	0	0	0	0	0	0	0	0	0	0	0	0	0	0	0
457		2	2	3	0	0	1	0	0	0	0	1	0	0	2	2	0	0	2	2	2
458		2	2	1	2	3	3	3	3	3	3	0	0	3	3	4	1	2	3	3	0
459		2	2	2	2	0	3	0	0	0	2	0	0	0	0	0	0	0	3	0	0
460		0	0	1	2	0	4	0	0	0	3	3	0	0	3	1	0	0	0	0	0
461		3	0	3	4	4	4	3	4	3	3	4	3	4	3	4	4	4	4	2	4
462		1	2	2	1	2	2	1	1	2	2	0	0	0	0	2	2	2	2	0	2
463		1	0	0	0	0	2	0	0	0	1	0	0	0	4	3	3	3	1	1	2
464		2	1	0	2	1	3	0	2	0	0	0	1	0	2	2	2	2	2	1	1
465		4	4	4	4	3	4	2	4	4	4	0	0	0	0	2	0	4	3	4	0
466		2	1	3	2	2	4	3	3	2	2	0	0	0	0	0	0	0	3	2	0
467		0	0	2	0	0	0	0	0	0	0	0	0	0	2	2	2	0	0	0	2
468		0	0	0	1	1	0	0	0	0	0	0	0	0	0	0	0	0	0	0	1
469		2	0	2	0	0	4	0	0	0	0	2	0	0	0	1	0	1	0	0	0
470		1	0	0	0	0	4	0	0	0	0	1	0	0	0	2	0	2	1	0	0
471		1	0	0	0	0	0	0	1	0	2	0	0	0	0	0	1	1	1	0	0
472		0	0	0	0	0	0	0	0	0	0	0	0	0	2	1	0	1	2	0	0
473		2	2	4	3	3	3	0	0	0	2	0	0	2	2	2	2	2	3	3	2
474		4	0	4	3	4	4	3	4	1	4	0	2	0	0	2	4	0	4	0	4
475		3	0	3	2	0	4	0	0	0	3	0	0	0	0	0	0	0	2	3	0
476		0	0	0	0	0	0	0	0	0	1	0	0	0	0	2	0	1	0	0	0
477		2	3	4	2	0	2	1	2	0	3	0	0	0	0	2	0	0	2	0	2
478		0	0	0	0	0	0	0	0	0	0	0	0	0	1	2	2	2	0	0	2
479		2	2	2	2	0	1	1	2	2	2	0	0	0	0	0	0	0	1	0	0
480		1	0	0	1	0	0	0	0	0	0	0	0	0	0	1	0	0	1	0	0
481		0	0	0	0	0	0	0	0	0	0	0	0	0	0	2	2	2	0	0	1
482		0	2	2	2	2	2	0	0	0	3	0	0	0	0	2	0	2	3	0	0
483		0	0	0	0	0	0	0	0	0	0	0	0	0	0	0	0	0	0	0	0
484		0	0	0	0	0	0	0	0	0	0	0	0	0	0	0	0	0	0	0	0
485		0	0	0	0	0	0	0	0	0	0	0	0	0	0	3	2	0	0	0	0
486		1	0	0	0	0	3	0	1	0	0	1	0	1	0	0	0	0	0	0	0
487		3	0	1	1	1	0	0	1	0	3	0	0	0	0	0	2	1	1	1	0
488		2	1	2	0	2	1	2	2	1	2	0	0	0	0	2	0	1	2	0	0
489		3	3	2	3	1	3	0	1	0	4	0	0	0	1	1	0	1	2	1	0
490		2	2	2	1	0	0	0	0	0	0	0	0	0	0	1	0	0	1	0	0
491		0	2	0	2	3	0	0	1	0	0	0	0	0	0	0	0	0	2	0	0
492		0	3	2	3	0	0	0	0	0	0	0	2	2	2	2	2	2	0	0	0
493		0	0	0	0	0	0	0	0	0	0	0	0	0	0	0	0	0	0	0	0
494		0	0	0	0	0	4	0	0	0	0	0	0	0	0	0	0	0	0	0	0
495		0	0	0	0	0	2	0	0	0	0	0	0	0	0	2	0	0	0	0	0
496		0	0	0	0	0	0	0	0	0	0	0	0	0	0	2	2	0	1	0	0
497		2	0	2	0	0	2	0	0	0	0	2	0	0	0	0	0	0	2	0	0
498		1	0	0	0	0	3	0	0	0	0	0	0	0	0	1	1	1	0	0	0
499		2	0	2	2	2	2	0	0	0	2	0	0	0	0	0	0	0	2	2	2
500		0	0	0	0	0	2	0	0	0	0	0	0	0	0	2	0	2	0	0	0
501		1	0	2	0	0	2	0	0	1	0	0	0	0	1	1	0	0	2	0	0
502		2	4	4	2	0	4	1	3	1	2	0	0	0	0	0	0	0	0	2	0
503		0	0	0	0	0	0	0	0	0	0	1	0	0	0	0	1	0	0	0	0
504		3	1	1	0	0	0	0	0	0	0	0	0	0	0	0	0	0	1	0	0
505		0	1	0	1	0	2	0	0	0	0	0	0	0	0	0	0	0	0	0	0
506		1	1	0	0	0	1	0	0	0	0	0	0	0	0	1	1	1	0	1	0
507		2	2	2	2	0	2	0	2	0	2	1	0	0	0	2	0	2	2	0	2
508		0	4	4	4	4	4	0	2	0	2	2	0	0	0	0	0	2	4	4	0
509		4	1	1	0	3	2	0	3	1	3	0	0	2	0	0	0	1	4	0	0
510		0	0	0	1	0	0	0	0	0	0	0	0	0	0	0	0	0	0	0	0
511		1	1	1	1	0	3	0	0	0	0	0	0	0	1	1	0	1	0	0	0
512		2	4	4	1	4	1	0	4	2	2	0	0	0	0	3	2	2	1	2	3
513		2	0	3	0	0	2	0	0	0	2	0	0	0	0	2	0	2	2	0	0
514		0	0	2	0	0	0	2	0	2	2	0	0	0	0	0	0	0	0	0	0
515		3	0	0	0	0	4	0	4	4	0	0	0	0	0	0	0	2	3	1	0
516		2	1	2	1	2	4	0	4	0	1	2	1	0	0	3	4	3	3	2	4
517		1	0	1	0	1	4	0	0	0	0	2	2	2	0	2	2	1	3	2	2
518		3	0	3	2	3	4	0	0	2	0	0	0	1	0	2	3	3	2	1	2
519		2	2	1	1	1	2	0	1	0	0	0	0	0	0	0	0	0	0	0	0
520		2	0	2	2	0	2	0	0	0	0	0	0	0	0	0	0	0	2	0	0
521		2	0	2	1	0	2	0	1	0	2	0	0	0	0	0	0	1	2	0	0
522		4	1	3	0	0	4	0	2	0	4	0	0	0	0	0	0	0	1	0	0
523		2	2	3	2	0	0	2	2	2	3	0	0	0	0	2	0	2	2	2	0
524		1	0	1	0	0	0	0	0	0	0	0	0	0	0	3	2	3	4	3	3
525		1	2	2	1	1	3	0	0	0	0	1	0	0	0	2	0	2	3	2	0
526		2	0	2	0	0	4	2	0	0	2	3	2	0	2	4	2	4	4	2	3
527		2	0	1	0	0	0	0	0	0	0	0	0	0	0	1	1	1	0	0	0
528		1	1	1	0	0	1	0	1	0	0	0	0	0	0	0	0	0	1	0	0
529		0	1	1	2	0	0	0	0	0	0	0	0	0	0	0	0	0	0	0	0
530		0	0	1	0	0	0	0	1	0	1	0	0	0	0	0	0	0	0	0	0
531		4	4	4	4	2	4	2	4	0	4	2	2	3	0	2	3	3	2	2	4
532		0	0	0	0	0	0	0	0	0	0	0	0	0	0	0	0	0	0	0	0
533		4	2	3	1	2	4	2	3	2	1	0	0	0	4	1	0	0	2	0	0
534		2	0	2	0	0	0	0	0	0	2	0	0	0	0	2	0	0	0	0	0
535		3	3	3	2	0	0	0	2	0	2	0	0	0	0	0	0	0	2	2	0
536		1	1	2	2	1	1	0	2	0	2	0	0	0	0	0	0	0	2	0	0
537		2	0	0	0	0	0	0	0	0	2	0	0	0	0	0	0	0	2	0	0
538		1	0	1	0	2	2	2	0	1	1	0	0	0	0	1	0	1	1	0	0
539		2	2	2	3	1	3	0	3	2	3	0	0	1	0	2	0	1	2	1	2
540		2	3	4	3	4	2	1	1	0	3	2	4	2	0	0	3	2	3	1	1
541		2	1	4	3	0	1	0	0	1	4	2	0	0	0	4	2	3	4	0	4
542		2	1	2	0	1	1	0	2	1	0	0	0	0	1	2	1	1	1	0	0
543		3	3	3	2	0	2	0	0	0	2	2	0	0	2	0	0	0	3	0	0
544		2	1	0	0	0	2	0	0	1	2	0	0	0	0	2	0	0	2	0	1
545		3	2	1	3	2	1	2	3	2	2	2	2	2	0	0	1	2	3	2	0
546		2	2	2	1	0	1	0	0	0	0	2	2	2	1	3	2	3	2	0	2
547		0	0	0	0	0	0	0	0	0	0	0	0	0	0	2	0	2	0	0	0
548		2	2	2	2	0	2	0	0	0	0	1	0	0	2	0	0	0	0	0	0
549		4	4	4	4	0	4	2	2	1	1	0	0	0	0	0	0	0	3	0	0
550		3	2	4	1	2	4	2	4	2	3	0	0	2	3	4	2	4	1	1	3
551		4	4	3	3	0	0	0	4	2	4	3	3	2	2	0	2	2	4	4	2
552		1	1	1	1	1	1	0	0	0	0	0	0	0	0	0	0	0	0	0	0
553		1	2	3	0	0	4	0	0	0	0	1	0	0	0	2	0	1	0	0	1
554		2	1	1	0	0	4	0	0	0	2	1	0	0	0	0	2	0	1	0	0
555		0	0	0	0	0	0	0	0	0	0	0	0	0	0	2	2	2	2	0	2
556		2	1	1	1	3	2	0	2	3	2	0	0	0	2	2	2	0	0	2	0
557		3	3	3	3	2	3	2	2	2	2	2	0	0	0	2	0	2	2	0	0
558		0	0	0	0	0	0	0	0	0	0	0	0	0	0	0	0	0	0	0	0
559		2	2	2	1	0	0	0	0	0	0	0	0	0	0	0	0	0	0	0	0
560		2	2	0	1	1	1	0	0	0	2	0	0	0	0	0	0	0	2	0	0
561		3	2	4	4	2	4	0	0	0	4	4	0	0	4	0	0	0	0	0	0
562		3	3	3	3	0	0	2	3	1	4	0	0	0	4	3	0	0	4	0	0
563		4	2	4	1	1	2	0	0	2	4	3	0	0	0	0	0	0	3	0	0
564		3	2	3	2	0	3	0	3	0	3	0	0	0	3	0	0	0	3	3	0
565		2	0	2	0	2	2	0	0	2	2	0	0	0	0	0	0	0	2	2	0
566		2	0	0	0	0	0	0	0	0	0	2	2	0	0	3	3	3	3	0	0
567		0	0	0	0	0	0	0	0	0	0	0	0	0	0	2	0	1	0	0	0
568		2	1	3	0	3	4	2	2	0	2	0	0	0	0	0	0	2	2	0	0
569		2	2	2	2	0	2	0	1	0	2	0	0	0	0	0	0	0	2	0	0
570		2	0	2	1	3	4	0	0	0	2	0	0	0	0	0	0	0	2	0	0
571		4	3	2	3	1	4	2	2	2	2	1	1	3	3	2	1	3	3	2	2
572		3	3	4	2	0	0	0	3	3	4	0	0	2	2	4	3	3	4	2	4
573		0	0	0	0	0	0	0	0	0	0	0	0	0	0	0	1	0	0	0	0
574		0	0	0	0	0	0	0	0	0	0	0	0	0	4	0	0	0	0	0	0
575		2	0	1	0	0	1	0	1	0	0	2	0	0	2	1	0	0	3	1	3
576		3	3	3	2	0	0	2	0	0	3	0	0	3	0	2	0	2	2	0	2
577		3	3	3	3	3	2	0	2	2	2	0	0	0	0	0	0	0	2	0	2
578		3	2	1	0	0	1	0	2	0	3	0	1	0	0	1	2	0	0	0	1
579		1	0	1	1	0	2	0	0	1	0	0	0	1	0	0	1	1	0	0	2
580		3	4	3	2	3	4	1	2	2	3	1	2	0	0	2	2	2	4	2	2
581		3	3	3	3	1	2	0	0	0	3	3	3	0	0	1	2	2	3	3	2
582		0	4	0	0	0	4	0	0	0	0	0	0	0	0	0	0	0	0	0	0
583		3	0	4	4	4	0	3	2	1	3	4	2	2	4	2	4	0	3	4	2
584		4	4	4	4	4	4	3	4	1	4	0	0	2	3	4	1	1	4	4	1
