# Supplementary material for: Measuring Health-Related Quality of Life in Strabismus: A Modification of the Adult Strabismus-20 (AS-20) Questionnaire Using Rasch Analysis
Source: PLoS One. 2015 May 26;10(5):e0127064. doi: 10.1371/journal.pone.0127064 (PMC4444101; doi:10.1371/journal.pone.0127064)
Supplement: S2 Datasheet — (XLSX) [file pone.0127064.s002.xlsx]

## Sheet: rawdata
Patients	1	2	3	4	5	6	7	8
1
2
3
4
5
6
7
8
9
10
11
12
13
14
15
16
17
18
19
20
21
22
23
24
25
26
27
28
29
30
31
32
33
34
35
36
37
38
39
40
41
42
43
44
45
46
47
48
49
50
51
52
53
54
55
56
57
58
59
60
61
62
63
64
65
66
67
68
69
70
71
72
73
74
75
76
77
78
79
80
81
82
83
84
85
86
87
88
89
90
91
92
93
94
95
96
97
98
99
100

## Sheet: raschscore
Patients	1	2	3	4	5	6	7	8
0	-3.52	-2.85	-3.93	-2.92	-0.45	-2.1	-1.2	-2.87
1	-1.04	-0.37	-1.45	-0.44	2.03	0.38	1.28	-0.39
2	1.44	2.11	1.03	2.04	4.5	2.86	3.76	2.09

## Sheet: rawtoraschconversion
Patients	1	2	3	4	5	6	7	8
1	-3.52	-2.85	-3.93	-2.92	-0.45	-2.1	-1.2	-2.87
2	-3.52	-2.85	-3.93	-2.92	-0.45	-2.1	-1.2	-2.87
3	-3.52	-2.85	-3.93	-2.92	-0.45	-2.1	-1.2	-2.87
4	-3.52	-2.85	-3.93	-2.92	-0.45	-2.1	-1.2	-2.87
5	-3.52	-2.85	-3.93	-2.92	-0.45	-2.1	-1.2	-2.87
6	-3.52	-2.85	-3.93	-2.92	-0.45	-2.1	-1.2	-2.87
7	-3.52	-2.85	-3.93	-2.92	-0.45	-2.1	-1.2	-2.87
8	-3.52	-2.85	-3.93	-2.92	-0.45	-2.1	-1.2	-2.87
9	-3.52	-2.85	-3.93	-2.92	-0.45	-2.1	-1.2	-2.87
10	-3.52	-2.85	-3.93	-2.92	-0.45	-2.1	-1.2	-2.87
11	-3.52	-2.85	-3.93	-2.92	-0.45	-2.1	-1.2	-2.87
12	-3.52	-2.85	-3.93	-2.92	-0.45	-2.1	-1.2	-2.87
13	-3.52	-2.85	-3.93	-2.92	-0.45	-2.1	-1.2	-2.87
14	-3.52	-2.85	-3.93	-2.92	-0.45	-2.1	-1.2	-2.87
15	-3.52	-2.85	-3.93	-2.92	-0.45	-2.1	-1.2	-2.87
16	-3.52	-2.85	-3.93	-2.92	-0.45	-2.1	-1.2	-2.87
17	-3.52	-2.85	-3.93	-2.92	-0.45	-2.1	-1.2	-2.87
18	-3.52	-2.85	-3.93	-2.92	-0.45	-2.1	-1.2	-2.87
19	-3.52	-2.85	-3.93	-2.92	-0.45	-2.1	-1.2	-2.87
20	-3.52	-2.85	-3.93	-2.92	-0.45	-2.1	-1.2	-2.87
21	-3.52	-2.85	-3.93	-2.92	-0.45	-2.1	-1.2	-2.87
22	-3.52	-2.85	-3.93	-2.92	-0.45	-2.1	-1.2	-2.87
23	-3.52	-2.85	-3.93	-2.92	-0.45	-2.1	-1.2	-2.87
24	-3.52	-2.85	-3.93	-2.92	-0.45	-2.1	-1.2	-2.87
25	-3.52	-2.85	-3.93	-2.92	-0.45	-2.1	-1.2	-2.87
26	-3.52	-2.85	-3.93	-2.92	-0.45	-2.1	-1.2	-2.87
27	-3.52	-2.85	-3.93	-2.92	-0.45	-2.1	-1.2	-2.87
28	-3.52	-2.85	-3.93	-2.92	-0.45	-2.1	-1.2	-2.87
29	-3.52	-2.85	-3.93	-2.92	-0.45	-2.1	-1.2	-2.87
30	-3.52	-2.85	-3.93	-2.92	-0.45	-2.1	-1.2	-2.87
31	-3.52	-2.85	-3.93	-2.92	-0.45	-2.1	-1.2	-2.87
32	-3.52	-2.85	-3.93	-2.92	-0.45	-2.1	-1.2	-2.87
33	-3.52	-2.85	-3.93	-2.92	-0.45	-2.1	-1.2	-2.87
34	-3.52	-2.85	-3.93	-2.92	-0.45	-2.1	-1.2	-2.87
35	-3.52	-2.85	-3.93	-2.92	-0.45	-2.1	-1.2	-2.87
36	-3.52	-2.85	-3.93	-2.92	-0.45	-2.1	-1.2	-2.87
37	-3.52	-2.85	-3.93	-2.92	-0.45	-2.1	-1.2	-2.87
38	-3.52	-2.85	-3.93	-2.92	-0.45	-2.1	-1.2	-2.87
39	-3.52	-2.85	-3.93	-2.92	-0.45	-2.1	-1.2	-2.87
40	-3.52	-2.85	-3.93	-2.92	-0.45	-2.1	-1.2	-2.87
41	-3.52	-2.85	-3.93	-2.92	-0.45	-2.1	-1.2	-2.87
42	-3.52	-2.85	-3.93	-2.92	-0.45	-2.1	-1.2	-2.87
43	-3.52	-2.85	-3.93	-2.92	-0.45	-2.1	-1.2	-2.87
44	-3.52	-2.85	-3.93	-2.92	-0.45	-2.1	-1.2	-2.87
45	-3.52	-2.85	-3.93	-2.92	-0.45	-2.1	-1.2	-2.87
46	-3.52	-2.85	-3.93	-2.92	-0.45	-2.1	-1.2	-2.87
47	-3.52	-2.85	-3.93	-2.92	-0.45	-2.1	-1.2	-2.87
48	-3.52	-2.85	-3.93	-2.92	-0.45	-2.1	-1.2	-2.87
49	-3.52	-2.85	-3.93	-2.92	-0.45	-2.1	-1.2	-2.87
50	-3.52	-2.85	-3.93	-2.92	-0.45	-2.1	-1.2	-2.87
51	-3.52	-2.85	-3.93	-2.92	-0.45	-2.1	-1.2	-2.87
52	-3.52	-2.85	-3.93	-2.92	-0.45	-2.1	-1.2	-2.87
53	-3.52	-2.85	-3.93	-2.92	-0.45	-2.1	-1.2	-2.87
54	-3.52	-2.85	-3.93	-2.92	-0.45	-2.1	-1.2	-2.87
55	-3.52	-2.85	-3.93	-2.92	-0.45	-2.1	-1.2	-2.87
56	-3.52	-2.85	-3.93	-2.92	-0.45	-2.1	-1.2	-2.87
57	-3.52	-2.85	-3.93	-2.92	-0.45	-2.1	-1.2	-2.87
58	-3.52	-2.85	-3.93	-2.92	-0.45	-2.1	-1.2	-2.87
59	-3.52	-2.85	-3.93	-2.92	-0.45	-2.1	-1.2	-2.87
60	-3.52	-2.85	-3.93	-2.92	-0.45	-2.1	-1.2	-2.87
61	-3.52	-2.85	-3.93	-2.92	-0.45	-2.1	-1.2	-2.87
62	-3.52	-2.85	-3.93	-2.92	-0.45	-2.1	-1.2	-2.87
63	-3.52	-2.85	-3.93	-2.92	-0.45	-2.1	-1.2	-2.87
64	-3.52	-2.85	-3.93	-2.92	-0.45	-2.1	-1.2	-2.87
65	-3.52	-2.85	-3.93	-2.92	-0.45	-2.1	-1.2	-2.87
66	-3.52	-2.85	-3.93	-2.92	-0.45	-2.1	-1.2	-2.87
67	-3.52	-2.85	-3.93	-2.92	-0.45	-2.1	-1.2	-2.87
68	-3.52	-2.85	-3.93	-2.92	-0.45	-2.1	-1.2	-2.87
69	-3.52	-2.85	-3.93	-2.92	-0.45	-2.1	-1.2	-2.87
70	-3.52	-2.85	-3.93	-2.92	-0.45	-2.1	-1.2	-2.87
71	-3.52	-2.85	-3.93	-2.92	-0.45	-2.1	-1.2	-2.87
72	-3.52	-2.85	-3.93	-2.92	-0.45	-2.1	-1.2	-2.87
73	-3.52	-2.85	-3.93	-2.92	-0.45	-2.1	-1.2	-2.87
74	-3.52	-2.85	-3.93	-2.92	-0.45	-2.1	-1.2	-2.87
75	-3.52	-2.85	-3.93	-2.92	-0.45	-2.1	-1.2	-2.87
76	-3.52	-2.85	-3.93	-2.92	-0.45	-2.1	-1.2	-2.87
77	-3.52	-2.85	-3.93	-2.92	-0.45	-2.1	-1.2	-2.87
78	-3.52	-2.85	-3.93	-2.92	-0.45	-2.1	-1.2	-2.87
79	-3.52	-2.85	-3.93	-2.92	-0.45	-2.1	-1.2	-2.87
80	-3.52	-2.85	-3.93	-2.92	-0.45	-2.1	-1.2	-2.87
81	-3.52	-2.85	-3.93	-2.92	-0.45	-2.1	-1.2	-2.87
82	-3.52	-2.85	-3.93	-2.92	-0.45	-2.1	-1.2	-2.87
83	-3.52	-2.85	-3.93	-2.92	-0.45	-2.1	-1.2	-2.87
84	-3.52	-2.85	-3.93	-2.92	-0.45	-2.1	-1.2	-2.87
85	-3.52	-2.85	-3.93	-2.92	-0.45	-2.1	-1.2	-2.87
86	-3.52	-2.85	-3.93	-2.92	-0.45	-2.1	-1.2	-2.87
87	-3.52	-2.85	-3.93	-2.92	-0.45	-2.1	-1.2	-2.87
88	-3.52	-2.85	-3.93	-2.92	-0.45	-2.1	-1.2	-2.87
89	-3.52	-2.85	-3.93	-2.92	-0.45	-2.1	-1.2	-2.87
90	-3.52	-2.85	-3.93	-2.92	-0.45	-2.1	-1.2	-2.87
91	-3.52	-2.85	-3.93	-2.92	-0.45	-2.1	-1.2	-2.87
92	-3.52	-2.85	-3.93	-2.92	-0.45	-2.1	-1.2	-2.87
93	-3.52	-2.85	-3.93	-2.92	-0.45	-2.1	-1.2	-2.87
94	-3.52	-2.85	-3.93	-2.92	-0.45	-2.1	-1.2	-2.87
95	-3.52	-2.85	-3.93	-2.92	-0.45	-2.1	-1.2	-2.87
96	-3.52	-2.85	-3.93	-2.92	-0.45	-2.1	-1.2	-2.87
97	-3.52	-2.85	-3.93	-2.92	-0.45	-2.1	-1.2	-2.87
98	-3.52	-2.85	-3.93	-2.92	-0.45	-2.1	-1.2	-2.87
99	-3.52	-2.85	-3.93	-2.92	-0.45	-2.1	-1.2	-2.87
100	-3.52	-2.85	-3.93	-2.92	-0.45	-2.1	-1.2	-2.87
