# Supplementary material for: Measuring Health-Related Quality of Life in Strabismus: A Modification of the Adult Strabismus-20 (AS-20) Questionnaire Using Rasch Analysis
Source: PLoS One. 2015 May 26;10(5):e0127064. doi: 10.1371/journal.pone.0127064 (PMC4444101; doi:10.1371/journal.pone.0127064)
Supplement: S3 Datasheet — (XLSX) [file pone.0127064.s003.xlsx]

## Sheet: rawdata
Patients	1	2	3	4	5	6	7	8	9
1
2
3
4
5
6
7
8
9
10
11
12
13
14
15
16
17
18
19
20
21
22
23
24
25
26
27
28
29
30
31
32
33
34
35
36
37
38
39
40
41
42
43
44
45
46
47
48
49
50
51
52
53
54
55
56
57
58
59
60
61
62
63
64
65
66
67
68
69
70
71
72
73
74
75
76
77
78
79
80
81
82
83
84
85
86
87
88
89
90
91
92
93
94
95
96
97
98
99
100

## Sheet: raschscore
Patients	1	2	3	4	5	6	7	8	9
0	-0.73	-1.3	-1.91	-2.62	-2.09	-2.76	-4.15	-2.41	-2.04
1	1.49	0.92	0.31	-0.4	0.14	-0.54	-1.93	-0.18	0.18
2	3.71	3.15	2.53	1.82	2.36	1.69	0.3	2.04	2.4

## Sheet: rawtoraschconversion
Patients	1	2	3	4	5	6	7	8	9
1	-0.73	-1.3	-1.91	-2.62	-2.09	-2.76	-4.15	-2.41	-2.04
2	-0.73	-1.3	-1.91	-2.62	-2.09	-2.76	-4.15	-2.41	-2.04
3	-0.73	-1.3	-1.91	-2.62	-2.09	-2.76	-4.15	-2.41	-2.04
4	-0.73	-1.3	-1.91	-2.62	-2.09	-2.76	-4.15	-2.41	-2.04
5	-0.73	-1.3	-1.91	-2.62	-2.09	-2.76	-4.15	-2.41	-2.04
6	-0.73	-1.3	-1.91	-2.62	-2.09	-2.76	-4.15	-2.41	-2.04
7	-0.73	-1.3	-1.91	-2.62	-2.09	-2.76	-4.15	-2.41	-2.04
8	-0.73	-1.3	-1.91	-2.62	-2.09	-2.76	-4.15	-2.41	-2.04
9	-0.73	-1.3	-1.91	-2.62	-2.09	-2.76	-4.15	-2.41	-2.04
10	-0.73	-1.3	-1.91	-2.62	-2.09	-2.76	-4.15	-2.41	-2.04
11	-0.73	-1.3	-1.91	-2.62	-2.09	-2.76	-4.15	-2.41	-2.04
12	-0.73	-1.3	-1.91	-2.62	-2.09	-2.76	-4.15	-2.41	-2.04
13	-0.73	-1.3	-1.91	-2.62	-2.09	-2.76	-4.15	-2.41	-2.04
14	-0.73	-1.3	-1.91	-2.62	-2.09	-2.76	-4.15	-2.41	-2.04
15	-0.73	-1.3	-1.91	-2.62	-2.09	-2.76	-4.15	-2.41	-2.04
16	-0.73	-1.3	-1.91	-2.62	-2.09	-2.76	-4.15	-2.41	-2.04
17	-0.73	-1.3	-1.91	-2.62	-2.09	-2.76	-4.15	-2.41	-2.04
18	-0.73	-1.3	-1.91	-2.62	-2.09	-2.76	-4.15	-2.41	-2.04
19	-0.73	-1.3	-1.91	-2.62	-2.09	-2.76	-4.15	-2.41	-2.04
20	-0.73	-1.3	-1.91	-2.62	-2.09	-2.76	-4.15	-2.41	-2.04
21	-0.73	-1.3	-1.91	-2.62	-2.09	-2.76	-4.15	-2.41	-2.04
22	-0.73	-1.3	-1.91	-2.62	-2.09	-2.76	-4.15	-2.41	-2.04
23	-0.73	-1.3	-1.91	-2.62	-2.09	-2.76	-4.15	-2.41	-2.04
24	-0.73	-1.3	-1.91	-2.62	-2.09	-2.76	-4.15	-2.41	-2.04
25	-0.73	-1.3	-1.91	-2.62	-2.09	-2.76	-4.15	-2.41	-2.04
26	-0.73	-1.3	-1.91	-2.62	-2.09	-2.76	-4.15	-2.41	-2.04
27	-0.73	-1.3	-1.91	-2.62	-2.09	-2.76	-4.15	-2.41	-2.04
28	-0.73	-1.3	-1.91	-2.62	-2.09	-2.76	-4.15	-2.41	-2.04
29	-0.73	-1.3	-1.91	-2.62	-2.09	-2.76	-4.15	-2.41	-2.04
30	-0.73	-1.3	-1.91	-2.62	-2.09	-2.76	-4.15	-2.41	-2.04
31	-0.73	-1.3	-1.91	-2.62	-2.09	-2.76	-4.15	-2.41	-2.04
32	-0.73	-1.3	-1.91	-2.62	-2.09	-2.76	-4.15	-2.41	-2.04
33	-0.73	-1.3	-1.91	-2.62	-2.09	-2.76	-4.15	-2.41	-2.04
34	-0.73	-1.3	-1.91	-2.62	-2.09	-2.76	-4.15	-2.41	-2.04
35	-0.73	-1.3	-1.91	-2.62	-2.09	-2.76	-4.15	-2.41	-2.04
36	-0.73	-1.3	-1.91	-2.62	-2.09	-2.76	-4.15	-2.41	-2.04
37	-0.73	-1.3	-1.91	-2.62	-2.09	-2.76	-4.15	-2.41	-2.04
38	-0.73	-1.3	-1.91	-2.62	-2.09	-2.76	-4.15	-2.41	-2.04
39	-0.73	-1.3	-1.91	-2.62	-2.09	-2.76	-4.15	-2.41	-2.04
40	-0.73	-1.3	-1.91	-2.62	-2.09	-2.76	-4.15	-2.41	-2.04
41	-0.73	-1.3	-1.91	-2.62	-2.09	-2.76	-4.15	-2.41	-2.04
42	-0.73	-1.3	-1.91	-2.62	-2.09	-2.76	-4.15	-2.41	-2.04
43	-0.73	-1.3	-1.91	-2.62	-2.09	-2.76	-4.15	-2.41	-2.04
44	-0.73	-1.3	-1.91	-2.62	-2.09	-2.76	-4.15	-2.41	-2.04
45	-0.73	-1.3	-1.91	-2.62	-2.09	-2.76	-4.15	-2.41	-2.04
46	-0.73	-1.3	-1.91	-2.62	-2.09	-2.76	-4.15	-2.41	-2.04
47	-0.73	-1.3	-1.91	-2.62	-2.09	-2.76	-4.15	-2.41	-2.04
48	-0.73	-1.3	-1.91	-2.62	-2.09	-2.76	-4.15	-2.41	-2.04
49	-0.73	-1.3	-1.91	-2.62	-2.09	-2.76	-4.15	-2.41	-2.04
50	-0.73	-1.3	-1.91	-2.62	-2.09	-2.76	-4.15	-2.41	-2.04
51	-0.73	-1.3	-1.91	-2.62	-2.09	-2.76	-4.15	-2.41	-2.04
52	-0.73	-1.3	-1.91	-2.62	-2.09	-2.76	-4.15	-2.41	-2.04
53	-0.73	-1.3	-1.91	-2.62	-2.09	-2.76	-4.15	-2.41	-2.04
54	-0.73	-1.3	-1.91	-2.62	-2.09	-2.76	-4.15	-2.41	-2.04
55	-0.73	-1.3	-1.91	-2.62	-2.09	-2.76	-4.15	-2.41	-2.04
56	-0.73	-1.3	-1.91	-2.62	-2.09	-2.76	-4.15	-2.41	-2.04
57	-0.73	-1.3	-1.91	-2.62	-2.09	-2.76	-4.15	-2.41	-2.04
58	-0.73	-1.3	-1.91	-2.62	-2.09	-2.76	-4.15	-2.41	-2.04
59	-0.73	-1.3	-1.91	-2.62	-2.09	-2.76	-4.15	-2.41	-2.04
60	-0.73	-1.3	-1.91	-2.62	-2.09	-2.76	-4.15	-2.41	-2.04
61	-0.73	-1.3	-1.91	-2.62	-2.09	-2.76	-4.15	-2.41	-2.04
62	-0.73	-1.3	-1.91	-2.62	-2.09	-2.76	-4.15	-2.41	-2.04
63	-0.73	-1.3	-1.91	-2.62	-2.09	-2.76	-4.15	-2.41	-2.04
64	-0.73	-1.3	-1.91	-2.62	-2.09	-2.76	-4.15	-2.41	-2.04
65	-0.73	-1.3	-1.91	-2.62	-2.09	-2.76	-4.15	-2.41	-2.04
66	-0.73	-1.3	-1.91	-2.62	-2.09	-2.76	-4.15	-2.41	-2.04
67	-0.73	-1.3	-1.91	-2.62	-2.09	-2.76	-4.15	-2.41	-2.04
68	-0.73	-1.3	-1.91	-2.62	-2.09	-2.76	-4.15	-2.41	-2.04
69	-0.73	-1.3	-1.91	-2.62	-2.09	-2.76	-4.15	-2.41	-2.04
70	-0.73	-1.3	-1.91	-2.62	-2.09	-2.76	-4.15	-2.41	-2.04
71	-0.73	-1.3	-1.91	-2.62	-2.09	-2.76	-4.15	-2.41	-2.04
72	-0.73	-1.3	-1.91	-2.62	-2.09	-2.76	-4.15	-2.41	-2.04
73	-0.73	-1.3	-1.91	-2.62	-2.09	-2.76	-4.15	-2.41	-2.04
74	-0.73	-1.3	-1.91	-2.62	-2.09	-2.76	-4.15	-2.41	-2.04
75	-0.73	-1.3	-1.91	-2.62	-2.09	-2.76	-4.15	-2.41	-2.04
76	-0.73	-1.3	-1.91	-2.62	-2.09	-2.76	-4.15	-2.41	-2.04
77	-0.73	-1.3	-1.91	-2.62	-2.09	-2.76	-4.15	-2.41	-2.04
78	-0.73	-1.3	-1.91	-2.62	-2.09	-2.76	-4.15	-2.41	-2.04
79	-0.73	-1.3	-1.91	-2.62	-2.09	-2.76	-4.15	-2.41	-2.04
80	-0.73	-1.3	-1.91	-2.62	-2.09	-2.76	-4.15	-2.41	-2.04
81	-0.73	-1.3	-1.91	-2.62	-2.09	-2.76	-4.15	-2.41	-2.04
82	-0.73	-1.3	-1.91	-2.62	-2.09	-2.76	-4.15	-2.41	-2.04
83	-0.73	-1.3	-1.91	-2.62	-2.09	-2.76	-4.15	-2.41	-2.04
84	-0.73	-1.3	-1.91	-2.62	-2.09	-2.76	-4.15	-2.41	-2.04
85	-0.73	-1.3	-1.91	-2.62	-2.09	-2.76	-4.15	-2.41	-2.04
86	-0.73	-1.3	-1.91	-2.62	-2.09	-2.76	-4.15	-2.41	-2.04
87	-0.73	-1.3	-1.91	-2.62	-2.09	-2.76	-4.15	-2.41	-2.04
88	-0.73	-1.3	-1.91	-2.62	-2.09	-2.76	-4.15	-2.41	-2.04
89	-0.73	-1.3	-1.91	-2.62	-2.09	-2.76	-4.15	-2.41	-2.04
90	-0.73	-1.3	-1.91	-2.62	-2.09	-2.76	-4.15	-2.41	-2.04
91	-0.73	-1.3	-1.91	-2.62	-2.09	-2.76	-4.15	-2.41	-2.04
92	-0.73	-1.3	-1.91	-2.62	-2.09	-2.76	-4.15	-2.41	-2.04
93	-0.73	-1.3	-1.91	-2.62	-2.09	-2.76	-4.15	-2.41	-2.04
94	-0.73	-1.3	-1.91	-2.62	-2.09	-2.76	-4.15	-2.41	-2.04
95	-0.73	-1.3	-1.91	-2.62	-2.09	-2.76	-4.15	-2.41	-2.04
96	-0.73	-1.3	-1.91	-2.62	-2.09	-2.76	-4.15	-2.41	-2.04
97	-0.73	-1.3	-1.91	-2.62	-2.09	-2.76	-4.15	-2.41	-2.04
98	-0.73	-1.3	-1.91	-2.62	-2.09	-2.76	-4.15	-2.41	-2.04
99	-0.73	-1.3	-1.91	-2.62	-2.09	-2.76	-4.15	-2.41	-2.04
100	-0.73	-1.3	-1.91	-2.62	-2.09	-2.76	-4.15	-2.41	-2.04
